# Supplementary material for: Elucidating the network interactions between 21 secreted Mycobacterium tuberculosis proteins and host proteins: the role of DnaK in enhancing Mtb survival via LDHB : Network interactions between 21 secreted Mtb proteins and host proteins
Source: Acta Biochim Biophys Sin (Shanghai). 2024 Mar 26;56(5):819–23. doi: 10.3724/abbs.2024041 (PMC11177104; doi:10.3724/abbs.2024041)
Supplement: 24133Table_S2 [file 24133Table_S2._Analysis_of_Mtb_protein_function.xlsx]

## Sheet: Mtb protein function
M.tb protein	M.tb protein	Host protein	M.tb protein Function	Description
Rv2234	PtpA	30	Regulatory proteins	Phosphotyrosine protein phosphatase PtpA (protein-tyrosine-phosphatase) (PTPase)
Rv2053c	FxsA	19	Cell wall and cell processes	Probable transmembrane protein FxsA
Rv3735	Rv3735	18	Conserved hypotheticals	Conserved hypothetical protein
Rv0941	Rv0941	18	Intermediary metabolism and respiration	hypothetical protein
Rv3442	RuvA	17	Information pathways	holliday junction DNA helicase
Rv3089	FadD3	15	Lipid metabolism	chain -fatty-acid-CoA ligase FadD13 (fatty-acyl-CoA synthetase)
Rv3804c	Ag85a	13	Lipid metabolism	cell wall mycoloylation
Rv0379	SecE2	12	Cell wall and cell processes	protein transport (export).
Rv0174	Mce1F	12	Virulence, detoxification, adaptation	belongs to 24-membered Mycobacterium tuberculosis Mce protein family
Rv3899c	Rv3899c	11	Conserved hypotheticals	Conserved hypothetical protein
Rv0282	EccA3	11	Cell wall and cell processes	ESX conserved component EccA3. ESX-3 type VII secretion system protein.
Rv0814c	SseC2	10	Intermediary metabolism and respiration	sulphur metabolism
Rv3240c	SecA1	9	Cell wall and cell processes	protein export. Interacts with the SECY/SECE subunits.
Rv3874	CFP10	8	Cell wall and cell processes	10 kDa culture filtrate antigen EsxB (LHP) (CFP10)
Rv2467	PepN	8	Intermediary metabolism and respiration	Aminopeptidase with broad substrate specificity to several peptides (could preferentially cleave leucine, arginine and lysine in peptide-bond-containing substrates
Rv0350	DnaK	8	Virulence, detoxification, adaptation	chaperone protein DnaK (heat shock protein 70) (heat shock 70 kDa protein) (HSP70)
Rv3881c	EspB	7	Cell wall and cell processes	Secreted ESX-1 substrate protein B, EspB. Conserved alanine and glycine rich protein
Rv3875	ESAT-6	7	Cell wall and cell processes	6 kDa early secretory antigenic target EsxA (ESAT-6)
Rv1973	Rv1973	6	Cell wall and cell processes	conserved Mce associated membrane protein
Rv1860	Apa	5	Cell wall and cell processes	mediate bacterial attachment to host cells
Rv3248c	SahH	4	Intermediary metabolism and respiration	Thioester hydrolase which acting on ether bounds.adenosylhomocysteinase
