# Supplementary material for: Elucidating the network interactions between 21 secreted Mycobacterium tuberculosis proteins and host proteins: the role of DnaK in enhancing Mtb survival via LDHB : Network interactions between 21 secreted Mtb proteins and host proteins
Source: Acta Biochim Biophys Sin (Shanghai). 2024 Mar 26;56(5):819–23. doi: 10.3724/abbs.2024041 (PMC11177104; doi:10.3724/abbs.2024041)
Supplement: 24133Table_S3 [file 24133Table_S3._Mtb-Human_PPI_Network.xlsx]

## Sheet: Mtb(21)-Human(202)
No.	M.tb	M.tb	Human protein accession	Gene Name	Description	Heavy/Light	MW [kDa]
1	Rv3899c	Rv3899c	Q9BZF9	UACA	Uveal autoantigen with coiled-coil domains and ankyrin repeats OS=Homo sapiens GN=UACA PE=1 SV=2 - [UACA_HUMAN]	1.92678	162.404
1	Rv3899c	Rv3899c	Q9HBM6	TAF9B	Transcription initiation factor TFIID subunit 9B OS=Homo sapiens GN=TAF9B PE=1 SV=1 - [TAF9B_HUMAN]	1.6178	27.6044
1	Rv3899c	Rv3899c	Q9NXF1	TEX10	Testis-expressed protein 10 OS=Homo sapiens GN=TEX10 PE=1 SV=2 - [TEX10_HUMAN]	3.63335	105.608
1	Rv3899c	Rv3899c	Q7L2E3	DHX30	Putative ATP-dependent RNA helicase DHX30 OS=Homo sapiens GN=DHX30 PE=1 SV=1 - [DHX30_HUMAN]	5.59557	133.855
1	Rv3899c	Rv3899c	Q96IZ0	PAWR	PRKC apoptosis WT1 regulator protein OS=Homo sapiens GN=PAWR PE=1 SV=1 - [PAWR_HUMAN]	1.54679	36.5454
1	Rv3899c	Rv3899c	P42704	LRPPRC	Leucine-rich PPR motif-containing protein, mitochondrial OS=Homo sapiens GN=LRPPRC PE=1 SV=3 - [LPPRC_HUMAN]	11.0463	157.805
1	Rv3899c	Rv3899c	O75369	FLNB	Filamin-B OS=Homo sapiens GN=FLNB PE=1 SV=2 - [FLNB_HUMAN]	1.72043	277.99
1	Rv3899c	Rv3899c	Q86VP6	CAND1	Cullin-associated NEDD8-dissociated protein 1 OS=Homo sapiens GN=CAND1 PE=1 SV=2 - [CAND1_HUMAN]	7.84885	136.289
1	Rv3899c	Rv3899c	P35613	BSG	Basigin OS=Homo sapiens GN=BSG PE=1 SV=2 - [BASI_HUMAN]	1.75794	42.1741
1	Rv3899c	Rv3899c	Q9P0K7	RAI14	Ankycorbin OS=Homo sapiens GN=RAI14 PE=1 SV=2 - [RAI14_HUMAN]	1.57571	109.973
1	Rv3899c	Rv3899c	P12235	SLC25A4	ADP/ATP translocase 1 OS=Homo sapiens GN=SLC25A4 PE=1 SV=4 - [ADT1_HUMAN]	2.00509	33.0432
2	EspB	Rv3881	P07947	YES1	Tyrosine-protein kinase Yes OS=Homo sapiens GN=YES1 PE=1 SV=3 - [YES_HUMAN]	1.58721	60.7625
2	EspB	Rv3881	Q8TA86	RP9	Retinitis pigmentosa 9 protein OS=Homo sapiens GN=RP9 PE=1 SV=2 - [RP9_HUMAN]	1.50177	26.0905
2	EspB	Rv3881	Q7L2E3	DHX30	Putative ATP-dependent RNA helicase DHX30 OS=Homo sapiens GN=DHX30 PE=1 SV=1 - [DHX30_HUMAN]	7.80241	133.855
2	EspB	Rv3881	Q03252	LMNB2	Lamin-B2 OS=Homo sapiens GN=LMNB2 PE=1 SV=4 - [LMNB2_HUMAN]	1.51271	69.9057
2	EspB	Rv3881	P20700	LMNB1	Lamin-B1 OS=Homo sapiens GN=LMNB1 PE=1 SV=2 - [LMNB1_HUMAN]	2.19206	66.3676
2	EspB	Rv3881	P15170	GSPT1	Eukaryotic peptide chain release factor GTP-binding subunit ERF3A OS=Homo sapiens GN=GSPT1 PE=1 SV=1 - [ERF3A_HUMAN]	14.0538	55.7203
2	EspB	Rv3881	Q14203	DCTN1	Dynactin subunit 1 OS=Homo sapiens GN=DCTN1 PE=1 SV=3 - [DCTN1_HUMAN]	1.57712	141.607
3	ESAT-6	Rv3875	P28289	TMOD1	Tropomodulin-1 OS=Homo sapiens GN=TMOD1 PE=1 SV=1 - [TMOD1_HUMAN]	1.60089	40.5439
3	ESAT-6	Rv3875	P35637	FUS	RNA-binding protein FUS OS=Homo sapiens GN=FUS PE=1 SV=1 - [FUS_HUMAN]	1.61594	53.3938
3	ESAT-6	Rv3875	P15927	RPA2	Replication protein A 32 kDa subunit OS=Homo sapiens GN=RPA2 PE=1 SV=1 - [RFA2_HUMAN]	1.86106	29.2285
3	ESAT-6	Rv3875	P41223	BUD31	Protein BUD31 homolog OS=Homo sapiens GN=BUD31 PE=1 SV=2 - [BUD31_HUMAN]	1.53882	16.9886
3	ESAT-6	Rv3875	Q969H8	MYDGF	Myeloid-derived growth factor OS=Homo sapiens GN=MYDGF PE=1 SV=1 - [MYDGF_HUMAN]	1.7362	18.7833
3	ESAT-6	Rv3875	P21741	MDK	Midkine OS=Homo sapiens GN=MDK PE=1 SV=1 - [MK_HUMAN]	1.6423	15.575
3	ESAT-6	Rv3875	O00425	IGF2BP3	Insulin-like growth factor 2 mRNA-binding protein 3 OS=Homo sapiens GN=IGF2BP3 PE=1 SV=2 - [IF2B3_HUMAN]	1.61514	63.6656
3	ESAT-6	Rv3875	O14579	COPE	Coatomer subunit epsilon OS=Homo sapiens GN=COPE PE=1 SV=3 - [COPE_HUMAN]	1.64145	34.4603
4	CFP10	Rv3874	P45880	VDAC2	Voltage-dependent anion-selective channel protein 2 OS=Homo sapiens GN=VDAC2 PE=1 SV=2 - [VDAC2_HUMAN]	1.56992	31.5465
4	CFP10	Rv3874	Q12874	SF3A3	Splicing factor 3A subunit 3 OS=Homo sapiens GN=SF3A3 PE=1 SV=1 - [SF3A3_HUMAN]	1.96141	58.8123
4	CFP10	Rv3874	P82979	SARNP	SAP domain-containing ribonucleoprotein OS=Homo sapiens GN=SARNP PE=1 SV=3 - [SARNP_HUMAN]	1.76142	23.6564
4	CFP10	Rv3874	Q9Y421	FAM32A	Protein FAM32A OS=Homo sapiens GN=FAM32A PE=1 SV=2 - [FA32A_HUMAN]	2.37084	13.1701
4	CFP10	Rv3874	Q13823	GNL2	Nucleolar GTP-binding protein 2 OS=Homo sapiens GN=GNL2 PE=1 SV=1 - [NOG2_HUMAN]	1.67641	83.6034
4	CFP10	Rv3874	Q9Y5L4	TIMM13	Mitochondrial import inner membrane translocase subunit Tim13 OS=Homo sapiens GN=TIMM13 PE=1 SV=1 - [TIM13_HUMAN]	1.68778	10.493
4	CFP10	Rv3874	Q9NYF8	BCLAF1	Bcl-2-associated transcription factor 1 OS=Homo sapiens GN=BCLAF1 PE=1 SV=2 - [BCLF1_HUMAN]	2.00875	106.059
5	Ag85a	Rv3804c	Q8N999	C12orf29	Uncharacterized protein C12orf29 OS=Homo sapiens GN=C12orf29 PE=1 SV=2 - [CL029_HUMAN]	1.51762	37.466
5	Ag85a	Rv3804c	O43399	TPD52L2	Tumor protein D54 OS=Homo sapiens GN=TPD52L2 PE=1 SV=2 - [TPD54_HUMAN]	1.83203	22.2243
5	Ag85a	Rv3804c	Q16881	TXNRD1	Thioredoxin reductase 1, cytoplasmic OS=Homo sapiens GN=TXNRD1 PE=1 SV=3 - [TRXR1_HUMAN]	1.77505	70.8622
5	Ag85a	Rv3804c	P31949	S100A11	Protein S100-A11 OS=Homo sapiens GN=S100A11 PE=1 SV=2 - [S10AB_HUMAN]	2.56795	11.7328
5	Ag85a	Rv3804c	Q3MHD2	LSM12	Protein LSM12 homolog OS=Homo sapiens GN=LSM12 PE=1 SV=2 - [LSM12_HUMAN]	1.57041	21.6871
5	Ag85a	Rv3804c	O76071	CIAO1	Probable cytosolic iron-sulfur protein assembly protein CIAO1 OS=Homo sapiens GN=CIAO1 PE=1 SV=1 - [CIAO1_HUMAN]	1.66346	37.8158
5	Ag85a	Rv3804c	P57740	NUP107	Nuclear pore complex protein Nup107 OS=Homo sapiens GN=NUP107 PE=1 SV=1 - [NU107_HUMAN]	1.75189	106.307
5	Ag85a	Rv3804c	P07942	LAMB1	Laminin subunit beta-1 OS=Homo sapiens GN=LAMB1 PE=1 SV=2 - [LAMB1_HUMAN]	1.56466	197.909
5	Ag85a	Rv3804c	Q5SSJ5	HP1BP3	Heterochromatin protein 1-binding protein 3 OS=Homo sapiens GN=HP1BP3 PE=1 SV=1 - [HP1B3_HUMAN]	2.24462	61.1693
5	Ag85a	Rv3804c	Q9UNN8	PROCR	Endothelial protein C receptor OS=Homo sapiens GN=PROCR PE=1 SV=1 - [EPCR_HUMAN]	2.15862	26.6546
5	Ag85a	Rv3804c	Q9NP97	DYNLRB1	Dynein light chain roadblock-type 1 OS=Homo sapiens GN=DYNLRB1 PE=1 SV=3 - [DLRB1_HUMAN]	2.19034	10.9147
5	Ag85a	Rv3804c	P04083	ANXA1	Annexin A1 OS=Homo sapiens GN=ANXA1 PE=1 SV=2 - [ANXA1_HUMAN]	2.91733	38.69
5	Ag85a	Rv3804c	Q8IWZ3	ANKHD1	Ankyrin repeat and KH domain-containing protein 1 OS=Homo sapiens GN=ANKHD1 PE=1 SV=1 - [ANKH1_HUMAN]	3.18877	269.291
6	Rv3735	Rv3735	P21281	ATP6V1B2	V-type proton ATPase subunit B, brain isoform OS=Homo sapiens GN=ATP6V1B2 PE=1 SV=3 - [VATB2_HUMAN]	1.63629	56.4649
6	Rv3735	Rv3735	Q9NR50	EIF2B3	Translation initiation factor eIF-2B subunit gamma OS=Homo sapiens GN=EIF2B3 PE=1 SV=1 - [EI2BG_HUMAN]	1.65792	50.208
6	Rv3735	Rv3735	P52888	THOP1	Thimet oligopeptidase OS=Homo sapiens GN=THOP1 PE=1 SV=2 - [THOP1_HUMAN]	1.63921	78.7895
6	Rv3735	Rv3735	Q96I25	RBM17	Splicing factor 45 OS=Homo sapiens GN=RBM17 PE=1 SV=1 - [SPF45_HUMAN]	1.68758	44.9339
6	Rv3735	Rv3735	O75691	UTP20	Small subunit processome component 20 homolog OS=Homo sapiens GN=UTP20 PE=1 SV=3 - [UTP20_HUMAN]	1.81013	318.182
6	Rv3735	Rv3735	Q96HS1	PGAM5	Serine/threonine-protein phosphatase PGAM5, mitochondrial OS=Homo sapiens GN=PGAM5 PE=1 SV=2 - [PGAM5_HUMAN]	4.57238	31.9846
6	Rv3735	Rv3735	Q99584	S100A13	Protein S100-A13 OS=Homo sapiens GN=S100A13 PE=1 SV=1 - [S10AD_HUMAN]	1.57853	11.4641
6	Rv3735	Rv3735	P31949	S100A11	Protein S100-A11 OS=Homo sapiens GN=S100A11 PE=1 SV=2 - [S10AB_HUMAN]	1.56642	11.7328
6	Rv3735	Rv3735	P49790	NUP153	Nuclear pore complex protein Nup153 OS=Homo sapiens GN=NUP153 PE=1 SV=2 - [NU153_HUMAN]	1.76558	153.843
6	Rv3735	Rv3735	P53582	METAP1	Methionine aminopeptidase 1 OS=Homo sapiens GN=METAP1 PE=1 SV=2 - [MAP11_HUMAN]	1.59081	43.1873
6	Rv3735	Rv3735	P20839	IMPDH1	Inosine-5'-monophosphate dehydrogenase 1 OS=Homo sapiens GN=IMPDH1 PE=1 SV=2 - [IMDH1_HUMAN]	7.47883	55.3705
6	Rv3735	Rv3735	Q9H0R6	QRSL1	Glutamyl-tRNA(Gln) amidotransferase subunit A, mitochondrial OS=Homo sapiens GN=QRSL1 PE=1 SV=2 - [GATA_HUMAN]	1.80012	57.4241
6	Rv3735	Rv3735	P18858	LIG1	DNA ligase 1 OS=Homo sapiens GN=LIG1 PE=1 SV=1 - [DNLI1_HUMAN]	2.78232	101.673
6	Rv3735	Rv3735	Q9UG63	ABCF2	ATP-binding cassette sub-family F member 2 OS=Homo sapiens GN=ABCF2 PE=1 SV=2 - [ABCF2_HUMAN]	4.49758	71.2446
6	Rv3735	Rv3735	O14617	AP3D1	AP-3 complex subunit delta-1 OS=Homo sapiens GN=AP3D1 PE=1 SV=1 - [AP3D1_HUMAN]	1.88241	130.076
6	Rv3735	Rv3735	P04083	ANXA1	Annexin A1 OS=Homo sapiens GN=ANXA1 PE=1 SV=2 - [ANXA1_HUMAN]	2.70644	38.69
6	Rv3735	Rv3735	Q9P0K7	RAI14	Ankycorbin OS=Homo sapiens GN=RAI14 PE=1 SV=2 - [RAI14_HUMAN]	1.51596	109.973
6	Rv3735	Rv3735	Q96D46	NMD3	60S ribosomal export protein NMD3 OS=Homo sapiens GN=NMD3 PE=1 SV=1 - [NMD3_HUMAN]	1.71854	57.5659
7	SahH	Rv3248c	Q96QK1	VPS35	Vacuolar protein sorting-associated protein 35 OS=Homo sapiens GN=VPS35 PE=1 SV=2 - [VPS35_HUMAN]	1.51812	91.6489
7	SahH	Rv3248c	O15067	PFAS	Phosphoribosylformylglycinamidine synthase OS=Homo sapiens GN=PFAS PE=1 SV=4 - [PUR4_HUMAN]	1.65868	144.643
7	SahH	Rv3248c	P63092	GNAS	Guanine nucleotide-binding protein G(s) subunit alpha isoforms short OS=Homo sapiens GN=GNAS PE=1 SV=1 - [GNAS2_HUMAN]	1.61393	45.6359
7	SahH	Rv3248c	P04083	ANXA1	Annexin A1 OS=Homo sapiens GN=ANXA1 PE=1 SV=2 - [ANXA1_HUMAN]	2.77549	38.69
8	SecA1	Rv3240c	Q07157	TJP1	Tight junction protein ZO-1 OS=Homo sapiens GN=TJP1 PE=1 SV=3 - [ZO1_HUMAN]	3.34909	195.34
8	SecA1	Rv3240c	Q12874	SF3A3	Splicing factor 3A subunit 3 OS=Homo sapiens GN=SF3A3 PE=1 SV=1 - [SF3A3_HUMAN]	1.76807	58.8123
8	SecA1	Rv3240c	P28290	ITPRID2	Sperm-specific antigen 2 OS=Homo sapiens GN=SSFA2 PE=1 SV=3 - [SSFA2_HUMAN]	2.06856	138.3
8	SecA1	Rv3240c	O43865	AHCYL1	S-adenosylhomocysteine hydrolase-like protein 1 OS=Homo sapiens GN=AHCYL1 PE=1 SV=2 - [SAHH2_HUMAN]	5.51354	58.9134
8	SecA1	Rv3240c	P20700	LMNB1	Lamin-B1 OS=Homo sapiens GN=LMNB1 PE=1 SV=2 - [LMNB1_HUMAN]	1.49954	66.3676
8	SecA1	Rv3240c	Q9BUP0	EFHD1	EF-hand domain-containing protein D1 OS=Homo sapiens GN=EFHD1 PE=1 SV=1 - [EFHD1_HUMAN]	2.54256	26.9108
8	SecA1	Rv3240c	Q14203	DCTN1	Dynactin subunit 1 OS=Homo sapiens GN=DCTN1 PE=1 SV=3 - [DCTN1_HUMAN]	1.56118	141.607
8	SecA1	Rv3240c	Q5TB80	CEP162	Centrosomal protein of 162 kDa OS=Homo sapiens GN=CEP162 PE=1 SV=2 - [CE162_HUMAN]	2.5238	161.843
8	SecA1	Rv3240c	P04040	CAT	Catalase OS=Homo sapiens GN=CAT PE=1 SV=3 - [CATA_HUMAN]	1.77714	59.7188
9	FadD3	Rv3089	O75083	WDR1	WD repeat-containing protein 1 OS=Homo sapiens GN=WDR1 PE=1 SV=4 - [WDR1_HUMAN]	2.12993	66.1519
9	FadD3	Rv3089	Q9NW13	RBM28	RNA-binding protein 28 OS=Homo sapiens GN=RBM28 PE=1 SV=3 - [RBM28_HUMAN]	1.5652	85.6847
9	FadD3	Rv3089	Q14331	FRG1	Protein FRG1 OS=Homo sapiens GN=FRG1 PE=1 SV=1 - [FRG1_HUMAN]	2.25155	29.1541
9	FadD3	Rv3089	P41223	BUD31	Protein BUD31 homolog OS=Homo sapiens GN=BUD31 PE=1 SV=2 - [BUD31_HUMAN]	1.81437	16.9886
9	FadD3	Rv3089	Q13610	PWP1	Periodic tryptophan protein 1 homolog OS=Homo sapiens GN=PWP1 PE=1 SV=1 - [PWP1_HUMAN]	1.50449	55.7931
9	FadD3	Rv3089	Q96EY7	PTCD3	Pentatricopeptide repeat domain-containing protein 3, mitochondrial OS=Homo sapiens GN=PTCD3 PE=1 SV=3 - [PTCD3_HUMAN]	1.86705	78.4997
9	FadD3	Rv3089	Q9UBX3	SLC25A10	Mitochondrial dicarboxylate carrier OS=Homo sapiens GN=SLC25A10 PE=1 SV=2 - [DIC_HUMAN]	1.83658	31.2623
9	FadD3	Rv3089	Q13347	EIF3I	Eukaryotic translation initiation factor 3 subunit I OS=Homo sapiens GN=EIF3I PE=1 SV=1 - [EIF3I_HUMAN]	1.98436	36.4786
9	FadD3	Rv3089	O75367	MACROH2A1	Core histone macro-H2A.1 OS=Homo sapiens GN=H2AFY PE=1 SV=4 - [H2AY_HUMAN]	2.49492	39.5925
9	FadD3	Rv3089	Q53EZ4	CEP55	Centrosomal protein of 55 kDa OS=Homo sapiens GN=CEP55 PE=1 SV=3 - [CEP55_HUMAN]	2.36062	54.1452
9	FadD3	Rv3089	O95816	BAG2	BAG family molecular chaperone regulator 2 OS=Homo sapiens GN=BAG2 PE=1 SV=1 - [BAG2_HUMAN]	1.77015	23.7572
9	FadD3	Rv3089	P08243	ASNS	Asparagine synthetase [glutamine-hydrolyzing] OS=Homo sapiens GN=ASNS PE=1 SV=4 - [ASNS_HUMAN]	1.61957	64.3286
9	FadD3	Rv3089	P04083	ANXA1	Annexin A1 OS=Homo sapiens GN=ANXA1 PE=1 SV=2 - [ANXA1_HUMAN]	4.55886	38.69
9	FadD3	Rv3089	Q4VCS5	AMOT	Angiomotin OS=Homo sapiens GN=AMOT PE=1 SV=1 - [AMOT_HUMAN]	35.6293	118.013
9	FadD3	Rv3089	Q9Y291	MRPS33	28S ribosomal protein S33, mitochondrial OS=Homo sapiens GN=MRPS33 PE=1 SV=1 - [RT33_HUMAN]	3.43632	12.6207
10	PepN	Rv2467	P15374	UCHL3	Ubiquitin carboxyl-terminal hydrolase isozyme L3 OS=Homo sapiens GN=UCHL3 PE=1 SV=1 - [UCHL3_HUMAN]	1.71046	26.166
10	PepN	Rv2467	O15400	STX7	Syntaxin-7 OS=Homo sapiens GN=STX7 PE=1 SV=4 - [STX7_HUMAN]	11.5176	29.7973
10	PepN	Rv2467	Q06787	FMR1	Synaptic functional regulator FMR1 OS=Homo sapiens GN=FMR1 PE=1 SV=1 - [FMR1_HUMAN]	1.94623	71.1309
10	PepN	Rv2467	Q9Y2Z0	SUGT1	Protein SGT1 homolog OS=Homo sapiens GN=SUGT1 PE=1 SV=3 - [SGT1_HUMAN]	1.82524	40.9985
10	PepN	Rv2467	P46736	BRCC3	Lys-63-specific deubiquitinase BRCC36 OS=Homo sapiens GN=BRCC3 PE=1 SV=2 - [BRCC3_HUMAN]	1.71786	36.0491
10	PepN	Rv2467	Q9UNN8	PROCR	Endothelial protein C receptor OS=Homo sapiens GN=PROCR PE=1 SV=1 - [EPCR_HUMAN]	1.86936	26.6546
10	PepN	Rv2467	P04083	ANXA1	Annexin A1 OS=Homo sapiens GN=ANXA1 PE=1 SV=2 - [ANXA1_HUMAN]	2.91059	38.69
10	PepN	Rv2467	Q8N6T3	ARFGAP1	ADP-ribosylation factor GTPase-activating protein 1 OS=Homo sapiens GN=ARFGAP1 PE=1 SV=2 - [ARFG1_HUMAN]	2.2055	44.6403
11	PtpA	Rv2234	Q2TAY7	SMU1	WD40 repeat-containing protein SMU1 OS=Homo sapiens GN=SMU1 PE=1 SV=2 - [SMU1_HUMAN]	2.75707	57.5072
11	PtpA	Rv2234	Q15542	TAF5	Transcription initiation factor TFIID subunit 5 OS=Homo sapiens GN=TAF5 PE=1 SV=3 - [TAF5_HUMAN]	2.01313	86.7763
11	PtpA	Rv2234	P20290	BTF3	Transcription factor BTF3 OS=Homo sapiens GN=BTF3 PE=1 SV=1 - [BTF3_HUMAN]	4.53089	22.1544
11	PtpA	Rv2234	Q13126	MTAP	S-methyl-5'-thioadenosine phosphorylase OS=Homo sapiens GN=MTAP PE=1 SV=2 - [MTAP_HUMAN]	1.50013	31.2158
11	PtpA	Rv2234	Q8WVM8	SCFD1	Sec1 family domain-containing protein 1 OS=Homo sapiens GN=SCFD1 PE=1 SV=4 - [SCFD1_HUMAN]	1.79633	72.3341
11	PtpA	Rv2234	Q15293	RCN1	Reticulocalbin-1 OS=Homo sapiens GN=RCN1 PE=1 SV=1 - [RCN1_HUMAN]	2.08449	38.8662
11	PtpA	Rv2234	Q9Y421	FAM32A	Protein FAM32A OS=Homo sapiens GN=FAM32A PE=1 SV=2 - [FA32A_HUMAN]	1.52774	13.1701
11	PtpA	Rv2234	P35659	DEK	Protein DEK OS=Homo sapiens GN=DEK PE=1 SV=1 - [DEK_HUMAN]	1.81847	42.6479
11	PtpA	Rv2234	P26196	DDX6	Probable ATP-dependent RNA helicase DDX6 OS=Homo sapiens GN=DDX6 PE=1 SV=2 - [DDX6_HUMAN]	3.15702	54.3823
11	PtpA	Rv2234	P23284	PPIB	Peptidyl-prolyl cis-trans isomerase B OS=Homo sapiens GN=PPIB PE=1 SV=2 - [PPIB_HUMAN]	2.65461	23.7275
11	PtpA	Rv2234	O00151	PDLIM1	PDZ and LIM domain protein 1 OS=Homo sapiens GN=PDLIM1 PE=1 SV=4 - [PDLI1_HUMAN]	1.69787	36.049
11	PtpA	Rv2234	Q99733	NAP1L4	Nucleosome assembly protein 1-like 4 OS=Homo sapiens GN=NAP1L4 PE=1 SV=1 - [NP1L4_HUMAN]	1.59254	42.7969
11	PtpA	Rv2234	Q9UGY1	NOL12	Nucleolar protein 12 OS=Homo sapiens GN=NOL12 PE=1 SV=1 - [NOL12_HUMAN]	1.57114	24.6482
11	PtpA	Rv2234	Q8WTT2	NOC3L	Nucleolar complex protein 3 homolog OS=Homo sapiens GN=NOC3L PE=1 SV=1 - [NOC3L_HUMAN]	1.74356	92.4896
11	PtpA	Rv2234	Q16795	NDUFA9	NADH dehydrogenase [ubiquinone] 1 alpha subcomplex subunit 9, mitochondrial OS=Homo sapiens GN=NDUFA9 PE=1 SV=2 - [NDUA9_HUMAN]	1.8159	42.4826
11	PtpA	Rv2234	Q8N1G4	LRRC47	Leucine-rich repeat-containing protein 47 OS=Homo sapiens GN=LRRC47 PE=1 SV=1 - [LRC47_HUMAN]	1.68103	63.4337
11	PtpA	Rv2234	P52292	KPNA2	Importin subunit alpha-1 OS=Homo sapiens GN=KPNA2 PE=1 SV=1 - [IMA1_HUMAN]	16.2868	57.8259
11	PtpA	Rv2234	P07305	H1-0	Histone H1.0 OS=Homo sapiens GN=H1F0 PE=1 SV=3 - [H10_HUMAN]	1.90948	20.8502
11	PtpA	Rv2234	O14929	HAT1	Histone acetyltransferase type B catalytic subunit OS=Homo sapiens GN=HAT1 PE=1 SV=1 - [HAT1_HUMAN]	1.5418	49.4808
11	PtpA	Rv2234	O76003	GLRX3	Glutaredoxin-3 OS=Homo sapiens GN=GLRX3 PE=1 SV=2 - [GLRX3_HUMAN]	1.72789	37.4082
11	PtpA	Rv2234	P06396	GSN	Gelsolin OS=Homo sapiens GN=GSN PE=1 SV=1 - [GELS_HUMAN]	2.08777	85.6442
11	PtpA	Rv2234	P33993	MCM7	DNA replication licensing factor MCM7 OS=Homo sapiens GN=MCM7 PE=1 SV=4 - [MCM7_HUMAN]	1.75169	81.2566
11	PtpA	Rv2234	O00154	ACOT7	Cytosolic acyl coenzyme A thioester hydrolase OS=Homo sapiens GN=ACOT7 PE=1 SV=3 - [BACH_HUMAN]	1.93022	41.7693
11	PtpA	Rv2234	Q15003	NCAPH	Condensin complex subunit 2 OS=Homo sapiens GN=NCAPH PE=1 SV=3 - [CND2_HUMAN]	2.10034	82.5113
11	PtpA	Rv2234	Q6PK04	CCDC137	Coiled-coil domain-containing protein 137 OS=Homo sapiens GN=CCDC137 PE=1 SV=1 - [CC137_HUMAN]	1.89728	33.2111
11	PtpA	Rv2234	P35606	COPB2	Coatomer subunit beta' OS=Homo sapiens GN=COPB2 PE=1 SV=2 - [COPB2_HUMAN]	3.85353	102.422
11	PtpA	Rv2234	P53621	COPA	Coatomer subunit alpha OS=Homo sapiens GN=COPA PE=1 SV=2 - [COPA_HUMAN]	1.71807	138.258
11	PtpA	Rv2234	Q8IYB8	SUPV3L1	ATP-dependent RNA helicase SUPV3L1, mitochondrial OS=Homo sapiens GN=SUPV3L1 PE=1 SV=1 - [SUV3_HUMAN]	3.03163	87.9354
11	PtpA	Rv2234	Q9NVI7	ATAD3A	ATPase family AAA domain-containing protein 3A OS=Homo sapiens GN=ATAD3A PE=1 SV=2 - [ATD3A_HUMAN]	1.70915	71.3247
11	PtpA	Rv2234	P42677	RPS27	40S ribosomal protein S27 OS=Homo sapiens GN=RPS27 PE=1 SV=3 - [RS27_HUMAN]	1.76948	9.45484
12	FxsA	Rv2053c	P12955	PEPD	Xaa-Pro dipeptidase OS=Homo sapiens GN=PEPD PE=1 SV=3 - [PEPD_HUMAN]	1.56951	54.5129
12	FxsA	Rv2053c	Q9NPA8	ENY2	Transcription and mRNA export factor ENY2 OS=Homo sapiens GN=ENY2 PE=1 SV=1 - [ENY2_HUMAN]	2.78236	11.5213
12	FxsA	Rv2053c	Q00796	SORD	Sorbitol dehydrogenase OS=Homo sapiens GN=SORD PE=1 SV=4 - [DHSO_HUMAN]	1.59747	38.2998
12	FxsA	Rv2053c	P11233	RALA	Ras-related protein Ral-A OS=Homo sapiens GN=RALA PE=1 SV=1 - [RALA_HUMAN]	1.59099	23.552
12	FxsA	Rv2053c	P31949	S100A11	Protein S100-A11 OS=Homo sapiens GN=S100A11 PE=1 SV=2 - [S10AB_HUMAN]	2.09949	11.7328
12	FxsA	Rv2053c	O14974	PPP1R12A	Protein phosphatase 1 regulatory subunit 12A OS=Homo sapiens GN=PPP1R12A PE=1 SV=1 - [MYPT1_HUMAN]	1.99699	115.211
12	FxsA	Rv2053c	Q16822	PCK2	Phosphoenolpyruvate carboxykinase [GTP], mitochondrial OS=Homo sapiens GN=PCK2 PE=1 SV=3 - [PCKGM_HUMAN]	3.64838	70.6846
12	FxsA	Rv2053c	Q15274	QPRT	Nicotinate-nucleotide pyrophosphorylase [carboxylating] OS=Homo sapiens GN=QPRT PE=1 SV=3 - [NADC_HUMAN]	1.71805	30.8261
12	FxsA	Rv2053c	P23368	ME2	NAD-dependent malic enzyme, mitochondrial OS=Homo sapiens GN=ME2 PE=1 SV=1 - [MAOM_HUMAN]	1.90773	65.4018
12	FxsA	Rv2053c	O00139	KIF2A	Kinesin-like protein KIF2A OS=Homo sapiens GN=KIF2A PE=1 SV=3 - [KIF2A_HUMAN]	3.23233	79.9046
12	FxsA	Rv2053c	P63092	GNAS	Guanine nucleotide-binding protein G(s) subunit alpha isoforms short OS=Homo sapiens GN=GNAS PE=1 SV=1 - [GNAS2_HUMAN]	1.64651	45.6359
12	FxsA	Rv2053c	O75521	ECI2	Enoyl-CoA delta isomerase 2, mitochondrial OS=Homo sapiens GN=ECI2 PE=1 SV=4 - [ECI2_HUMAN]	2.56917	43.5574
12	FxsA	Rv2053c	P43897	TSFM	Elongation factor Ts, mitochondrial OS=Homo sapiens GN=TSFM PE=1 SV=2 - [EFTS_HUMAN]	2.87243	35.3682
12	FxsA	Rv2053c	Q15054	POLD3	DNA polymerase delta subunit 3 OS=Homo sapiens GN=POLD3 PE=1 SV=2 - [DPOD3_HUMAN]	3.16791	51.3683
12	FxsA	Rv2053c	Q69YN2	CWF19L1	CWF19-like protein 1 OS=Homo sapiens GN=CWF19L1 PE=1 SV=2 - [C19L1_HUMAN]	1.73603	60.5808
12	FxsA	Rv2053c	O75367	MACROH2A1	Core histone macro-H2A.1 OS=Homo sapiens GN=H2AFY PE=1 SV=4 - [H2AY_HUMAN]	3.03541	39.5925
12	FxsA	Rv2053c	P04083	ANXA1	Annexin A1 OS=Homo sapiens GN=ANXA1 PE=1 SV=2 - [ANXA1_HUMAN]	2.93363	38.69
12	FxsA	Rv2053c	O75179	ANKRD17	Ankyrin repeat domain-containing protein 17 OS=Homo sapiens GN=ANKRD17 PE=1 SV=3 - [ANR17_HUMAN]	3.6087	274.088
12	FxsA	Rv2053c	Q9NRX4	PHPT1	14 kDa phosphohistidine phosphatase OS=Homo sapiens GN=PHPT1 PE=1 SV=1 - [PHP14_HUMAN]	2.02152	13.8237
13	Rv1973	Rv1973	P28290	ITPRID2	Sperm-specific antigen 2 OS=Homo sapiens GN=SSFA2 PE=1 SV=3 - [SSFA2_HUMAN]	2.71171	138.3
13	Rv1973	Rv1973	O60232	ZNRD2	Sjoegren syndrome/scleroderma autoantigen 1 OS=Homo sapiens GN=SSSCA1 PE=1 SV=1 - [SSA27_HUMAN]	1.81194	21.4607
13	Rv1973	Rv1973	Q969H8	MYDGF	Myeloid-derived growth factor OS=Homo sapiens GN=MYDGF PE=1 SV=1 - [MYDGF_HUMAN]	1.52552	18.7833
13	Rv1973	Rv1973	Q9UBX3	SLC25A10	Mitochondrial dicarboxylate carrier OS=Homo sapiens GN=SLC25A10 PE=1 SV=2 - [DIC_HUMAN]	1.55863	31.2623
13	Rv1973	Rv1973	Q9UBS4	DNAJB11	DnaJ homolog subfamily B member 11 OS=Homo sapiens GN=DNAJB11 PE=1 SV=1 - [DJB11_HUMAN]	1.665	40.4886
13	Rv1973	Rv1973	P62333	PSMC6	26S proteasome regulatory subunit 10B OS=Homo sapiens GN=PSMC6 PE=1 SV=1 - [PRS10_HUMAN]	2.33264	44.1451
14	Apa	Rv1860	Q13263	TRIM28	Transcription intermediary factor 1-beta OS=Homo sapiens GN=TRIM28 PE=1 SV=5 - [TIF1B_HUMAN]	1.89411	88.4934
14	Apa	Rv1860	Q99848	EBNA1BP2	Probable rRNA-processing protein EBP2 OS=Homo sapiens GN=EBNA1BP2 PE=1 SV=2 - [EBP2_HUMAN]	1.58921	34.8304
14	Apa	Rv1860	P33991	MCM4	DNA replication licensing factor MCM4 OS=Homo sapiens GN=MCM4 PE=1 SV=5 - [MCM4_HUMAN]	3.14109	96.4976
14	Apa	Rv1860	O43809	NUDT21	Cleavage and polyadenylation specificity factor subunit 5 OS=Homo sapiens GN=NUDT21 PE=1 SV=1 - [CPSF5_HUMAN]	2.03982	26.2107
14	Apa	Rv1860	P40222	TXLNA	Alpha-taxilin OS=Homo sapiens GN=TXLNA PE=1 SV=3 - [TXLNA_HUMAN]	12.3747	61.8532
15	SseC2	Rv0814c	Q9BSH4	TACO1	Translational activator of cytochrome c oxidase 1 OS=Homo sapiens GN=TACO1 PE=1 SV=1 - [TACO1_HUMAN]	2.02388	32.4567
15	SseC2	Rv0814c	Q9UQE7	SMC3	Structural maintenance of chromosomes protein 3 OS=Homo sapiens GN=SMC3 PE=1 SV=2 - [SMC3_HUMAN]	2.26848	141.454
15	SseC2	Rv0814c	Q12874	SF3A3	Splicing factor 3A subunit 3 OS=Homo sapiens GN=SF3A3 PE=1 SV=1 - [SF3A3_HUMAN]	1.67257	58.8123
15	SseC2	Rv0814c	Q5T750	XP32	Skin-specific protein 32 OS=Homo sapiens GN=XP32 PE=1 SV=1 - [XP32_HUMAN]	1.72132	26.2193
15	SseC2	Rv0814c	P49756	RBM25	RNA-binding protein 25 OS=Homo sapiens GN=RBM25 PE=1 SV=3 - [RBM25_HUMAN]	2.07381	100.124
15	SseC2	Rv0814c	Q96PU8	QKI	Protein quaking OS=Homo sapiens GN=QKI PE=1 SV=1 - [QKI_HUMAN]	1.68062	37.6467
15	SseC2	Rv0814c	O94826	TOMM70	Mitochondrial import receptor subunit TOM70 OS=Homo sapiens GN=TOMM70 PE=1 SV=1 - [TOM70_HUMAN]	2.09726	67.412
15	SseC2	Rv0814c	P01857	IGHG1	Immunoglobulin heavy constant gamma 1 OS=Homo sapiens GN=IGHG1 PE=1 SV=1 - [IGHG1_HUMAN]	1.67256	36.0832
15	SseC2	Rv0814c	P62873	GNB1	Guanine nucleotide-binding protein G(I)/G(S)/G(T) subunit beta-1 OS=Homo sapiens GN=GNB1 PE=1 SV=3 - [GBB1_HUMAN]	1.90896	37.353
15	SseC2	Rv0814c	P04083	ANXA1	Annexin A1 OS=Homo sapiens GN=ANXA1 PE=1 SV=2 - [ANXA1_HUMAN]	2.55193	38.69
16	SecE2	Rv0379	Q9UN37	VPS4A	Vacuolar protein sorting-associated protein 4A OS=Homo sapiens GN=VPS4A PE=1 SV=1 - [VPS4A_HUMAN]	1.68231	48.867
16	SecE2	Rv0379	Q14137	BOP1	Ribosome biogenesis protein BOP1 OS=Homo sapiens GN=BOP1 PE=1 SV=2 - [BOP1_HUMAN]	1.51181	83.5772
16	SecE2	Rv0379	O00151	PDLIM1	PDZ and LIM domain protein 1 OS=Homo sapiens GN=PDLIM1 PE=1 SV=4 - [PDLI1_HUMAN]	2.54138	36.049
16	SecE2	Rv0379	P11279	LAMP1	Lysosome-associated membrane glycoprotein 1 OS=Homo sapiens GN=LAMP1 PE=1 SV=3 - [LAMP1_HUMAN]	15.5053	44.8538
16	SecE2	Rv0379	P84243	H3-3A	Histone H3.3 OS=Homo sapiens GN=H3F3A PE=1 SV=2 - [H33_HUMAN]	2.37584	15.3185
16	SecE2	Rv0379	P15170	GSPT1	Eukaryotic peptide chain release factor GTP-binding subunit ERF3A OS=Homo sapiens GN=GSPT1 PE=1 SV=1 - [ERF3A_HUMAN]	10.44	55.7203
16	SecE2	Rv0379	Q16643	DBN1	Drebrin OS=Homo sapiens GN=DBN1 PE=1 SV=4 - [DREB_HUMAN]	1.56211	71.3854
16	SecE2	Rv0379	Q14204	DYNC1H1	Cytoplasmic dynein 1 heavy chain 1 OS=Homo sapiens GN=DYNC1H1 PE=1 SV=5 - [DYHC1_HUMAN]	2.05086	532.072
16	SecE2	Rv0379	Q9UDW1	UQCR10	Cytochrome b-c1 complex subunit 9 OS=Homo sapiens GN=UQCR10 PE=1 SV=3 - [QCR9_HUMAN]	1.98025	7.30383
16	SecE2	Rv0379	O75794	CDC123	Cell division cycle protein 123 homolog OS=Homo sapiens GN=CDC123 PE=1 SV=1 - [CD123_HUMAN]	7.25534	39.1102
16	SecE2	Rv0379	Q9NVI7	ATAD3A	ATPase family AAA domain-containing protein 3A OS=Homo sapiens GN=ATAD3A PE=1 SV=2 - [ATD3A_HUMAN]	2.76952	71.3247
16	SecE2	Rv0379	P04083	ANXA1	Annexin A1 OS=Homo sapiens GN=ANXA1 PE=1 SV=2 - [ANXA1_HUMAN]	4.15538	38.69
17	DnaK	Rv0350	P06733	ENO1	Alpha-enolase OS=Homo sapiens GN=ENO1 PE=1 SV=2 - [ENOA_HUMAN]	8.86776	47.1393
17	DnaK	Rv0350	P38646	HSPA9	Stress-70 protein, mitochondrial OS=Homo sapiens GN=HSPA9 PE=1 SV=2 - [GRP75_HUMAN]	1.95939	73.6348
17	DnaK	Rv0350	P10809	HSPD1	60 kDa heat shock protein, mitochondrial OS=Homo sapiens GN=HSPD1 PE=1 SV=2 - [CH60_HUMAN]	1.73471	61.0164
17	DnaK	Rv0350	P62258	YWHAE	14-3-3 protein epsilon OS=Homo sapiens GN=YWHAE PE=1 SV=1 - [1433E_HUMAN]	9.03962	29.1554
17	DnaK	Rv0350	P04406	GAPDH	Glyceraldehyde-3-phosphate dehydrogenase OS=Homo sapiens GN=GAPDH PE=1 SV=3 - [G3P_HUMAN]	5.81685	36.0304
17	DnaK	Rv0350	P07195	LDHB	L-lactate dehydrogenase B chain OS=Homo sapiens GN=LDHB PE=1 SV=2 - [LDHB_HUMAN]	5.49432	36.6151
17	DnaK	Rv0350	P46782	RPS5	40S ribosomal protein S5 OS=Homo sapiens GN=RPS5 PE=1 SV=4 - [RS5_HUMAN]	4.62574	22.8621
17	DnaK	Rv0350	P14618	PKM	Pyruvate kinase PKM OS=Homo sapiens GN=PKM PE=1 SV=4 - [KPYM_HUMAN]	4.24006	57.9
18	EccA3	Rv0282	P63279	UBE2I	SUMO-conjugating enzyme UBC9 OS=Homo sapiens GN=UBE2I PE=1 SV=1 - [UBC9_HUMAN]	2.36999	17.9952
18	EccA3	Rv0282	O94788	ALDH1A2	Retinal dehydrogenase 2 OS=Homo sapiens GN=ALDH1A2 PE=1 SV=3 - [AL1A2_HUMAN]	2.78178	56.6879
18	EccA3	Rv0282	Q9BUQ8	DDX23	Probable ATP-dependent RNA helicase DDX23 OS=Homo sapiens GN=DDX23 PE=1 SV=3 - [DDX23_HUMAN]	1.95039	95.5239
18	EccA3	Rv0282	O00425	IGF2BP3	Insulin-like growth factor 2 mRNA-binding protein 3 OS=Homo sapiens GN=IGF2BP3 PE=1 SV=2 - [IF2B3_HUMAN]	2.1636	63.6656
18	EccA3	Rv0282	P01892	HLA-A	HLA class I histocompatibility antigen, A-2 alpha chain OS=Homo sapiens GN=HLA-A PE=1 SV=1 - [1A02_HUMAN]	3.49256	40.8962
18	EccA3	Rv0282	Q5SSJ5	HP1BP3	Heterochromatin protein 1-binding protein 3 OS=Homo sapiens GN=HP1BP3 PE=1 SV=1 - [HP1B3_HUMAN]	1.57886	61.1693
18	EccA3	Rv0282	O15372	EIF3H	Eukaryotic translation initiation factor 3 subunit H OS=Homo sapiens GN=EIF3H PE=1 SV=1 - [EIF3H_HUMAN]	1.8338	39.9051
18	EccA3	Rv0282	Q9UNN8	PROCR	Endothelial protein C receptor OS=Homo sapiens GN=PROCR PE=1 SV=1 - [EPCR_HUMAN]	2.1536	26.6546
18	EccA3	Rv0282	P00374	DHFR	Dihydrofolate reductase OS=Homo sapiens GN=DHFR PE=1 SV=2 - [DYR_HUMAN]	2.90286	21.439
18	EccA3	Rv0282	Q01813	PFKP	ATP-dependent 6-phosphofructokinase, platelet type OS=Homo sapiens GN=PFKP PE=1 SV=2 - [PFKAP_HUMAN]	1.61956	85.5415
18	EccA3	Rv0282	P04083	ANXA1	Annexin A1 OS=Homo sapiens GN=ANXA1 PE=1 SV=2 - [ANXA1_HUMAN]	2.53019	38.69
19	Mce1F	Rv0174	P28289	TMOD1	Tropomodulin-1 OS=Homo sapiens GN=TMOD1 PE=1 SV=1 - [TMOD1_HUMAN]	1.64456	40.5439
19	Mce1F	Rv0174	Q9Y3B3	TMED7	Transmembrane emp24 domain-containing protein 7 OS=Homo sapiens GN=TMED7 PE=1 SV=2 - [TMED7_HUMAN]	1.95306	25.1556
19	Mce1F	Rv0174	O43765	SGTA	Small glutamine-rich tetratricopeptide repeat-containing protein alpha OS=Homo sapiens GN=SGTA PE=1 SV=1 - [SGTA_HUMAN]	1.65944	34.0417
19	Mce1F	Rv0174	O14925	TIMM23	Mitochondrial import inner membrane translocase subunit Tim23 OS=Homo sapiens GN=TIMM23 PE=1 SV=1 - [TIM23_HUMAN]	6.24605	21.929
19	Mce1F	Rv0174	Q9UBX3	SLC25A10	Mitochondrial dicarboxylate carrier OS=Homo sapiens GN=SLC25A10 PE=1 SV=2 - [DIC_HUMAN]	1.78367	31.2623
19	Mce1F	Rv0174	O95684	CEP43	FGFR1 oncogene partner OS=Homo sapiens GN=FGFR1OP PE=1 SV=1 - [FR1OP_HUMAN]	1.51618	43.0389
19	Mce1F	Rv0174	Q96C19	EFHD2	EF-hand domain-containing protein D2 OS=Homo sapiens GN=EFHD2 PE=1 SV=1 - [EFHD2_HUMAN]	2.13249	26.6805
19	Mce1F	Rv0174	Q9BT78	COPS4	COP9 signalosome complex subunit 4 OS=Homo sapiens GN=COPS4 PE=1 SV=1 - [CSN4_HUMAN]	1.69837	46.2397
19	Mce1F	Rv0174	Q01813	PFKP	ATP-dependent 6-phosphofructokinase, platelet type OS=Homo sapiens GN=PFKP PE=1 SV=2 - [PFKAP_HUMAN]	1.7738	85.5415
19	Mce1F	Rv0174	O43776	NARS1	Asparagine--tRNA ligase, cytoplasmic OS=Homo sapiens GN=NARS PE=1 SV=1 - [SYNC_HUMAN]	3.17065	62.9025
19	Mce1F	Rv0174	P04083	ANXA1	Annexin A1 OS=Homo sapiens GN=ANXA1 PE=1 SV=2 - [ANXA1_HUMAN]	3.23751	38.69
19	Mce1F	Rv0174	P40222	TXLNA	Alpha-taxilin OS=Homo sapiens GN=TXLNA PE=1 SV=3 - [TXLNA_HUMAN]	1.96156	61.8532
20	RuvA	Rv3442	P52701	MSH6	DNA mismatch repair protein Msh6 OS=Homo sapiens GN=MSH6 PE=1 SV=2 - [MSH6_HUMAN]	1.90789	152.689
20	RuvA	Rv3442	Q9NPD8	UBE2T	Ubiquitin-conjugating enzyme E2 T OS=Homo sapiens GN=UBE2T PE=1 SV=1 - [UBE2T_HUMAN]	3.18315	22.5066
20	RuvA	Rv3442	O95861	BPNT1	3'(2'),5'-bisphosphate nucleotidase 1 OS=Homo sapiens GN=BPNT1 PE=1 SV=1 - [BPNT1_HUMAN]	2.90875	33.3712
20	RuvA	Rv3442	P55265	ADAR	Double-stranded RNA-specific adenosine deaminase OS=Homo sapiens GN=ADAR PE=1 SV=4 - [DSRAD_HUMAN]	4.95327	135.981
20	RuvA	Rv3442	O00139	KIF2A	Kinesin-like protein KIF2A OS=Homo sapiens GN=KIF2A PE=1 SV=3 - [KIF2A_HUMAN]	2.53325	79.9046
20	RuvA	Rv3442	O95573	ACSL3	Long-chain-fatty-acid--CoA ligase 3 OS=Homo sapiens GN=ACSL3 PE=1 SV=3 - [ACSL3_HUMAN]	1.87531	80.3683
20	RuvA	Rv3442	P69849	NOMO3	Nodal modulator 3 OS=Homo sapiens GN=NOMO3 PE=3 SV=2 - [NOMO3_HUMAN]	1.70808	134.049
20	RuvA	Rv3442	P82933	MRPS9	28S ribosomal protein S9, mitochondrial OS=Homo sapiens GN=MRPS9 PE=1 SV=2 - [RT09_HUMAN]	1.51985	45.8058
20	RuvA	Rv3442	Q13085	ACACA	Acetyl-CoA carboxylase 1 OS=Homo sapiens GN=ACACA PE=1 SV=2 - [ACACA_HUMAN]	1.50515	265.385
20	RuvA	Rv3442	Q96C01	FAM136A	Protein FAM136A OS=Homo sapiens GN=FAM136A PE=1 SV=1 - [F136A_HUMAN]	2.50284	15.6307
20	RuvA	Rv3442	Q9Y4Z0	LSM4	U6 snRNA-associated Sm-like protein LSm4 OS=Homo sapiens GN=LSM4 PE=1 SV=1 - [LSM4_HUMAN]	2.03444	15.3399
20	RuvA	Rv3442	Q96RP9	GFM1	Elongation factor G, mitochondrial OS=Homo sapiens GN=GFM1 PE=1 SV=2 - [EFGM_HUMAN]	1.86575	83.4184
20	RuvA	Rv3442	P45954	ACADSB	Short/branched chain specific acyl-CoA dehydrogenase, mitochondrial OS=Homo sapiens GN=ACADSB PE=1 SV=1 - [ACDSB_HUMAN]	1.87153	47.4553
20	RuvA	Rv3442	P63165	SUMO1	Small ubiquitin-related modifier 1 OS=Homo sapiens GN=SUMO1 PE=1 SV=1 - [SUMO1_HUMAN]	1.8553	11.5497
20	RuvA	Rv3442	Q96AC1	FERMT2	Fermitin family homolog 2 OS=Homo sapiens GN=FERMT2 PE=1 SV=1 - [FERM2_HUMAN]	1.64404	77.8106
20	RuvA	Rv3442	Q6PCB5	RSBN1L	Round spermatid basic protein 1-like protein OS=Homo sapiens GN=RSBN1L PE=1 SV=2 - [RSBNL_HUMAN]	1.51337	94.8105
20	RuvA	Rv3442	Q8IUF8	RIOX2	Ribosomal oxygenase 2 OS=Homo sapiens GN=RIOX2 PE=1 SV=1 - [RIOX2_HUMAN]	1.50488	52.767
21	Rv0941	Rv0941	Q07157	TJP1	Tight junction protein ZO-1 OS=Homo sapiens GN=TJP1 PE=1 SV=3 - [ZO1_HUMAN]	3.80105	195.34
21	Rv0941	Rv0941	Q99848	EBNA1BP2	Probable rRNA-processing protein EBP2 OS=Homo sapiens GN=EBNA1BP2 PE=1 SV=2 - [EBP2_HUMAN]	2.63446	34.8304
21	Rv0941	Rv0941	Q13347	EIF3I	Eukaryotic translation initiation factor 3 subunit I OS=Homo sapiens GN=EIF3I PE=1 SV=1 - [EIF3I_HUMAN]	2.5331	36.4786
21	Rv0941	Rv0941	Q5T750	XP32	Skin-specific protein 32 OS=Homo sapiens GN=XP32 PE=1 SV=1 - [XP32_HUMAN]	2.2334	26.2193
21	Rv0941	Rv0941	Q5TB80	CEP162	Centrosomal protein of 162 kDa OS=Homo sapiens GN=CEP162 PE=1 SV=2 - [CE162_HUMAN]	2.15777	161.843
21	Rv0941	Rv0941	Q9HA64	FN3KRP	Ketosamine-3-kinase OS=Homo sapiens GN=FN3KRP PE=1 SV=2 - [KT3K_HUMAN]	2.1151	34.3902
21	Rv0941	Rv0941	Q9Y221	NIP7	60S ribosome subunit biogenesis protein NIP7 homolog OS=Homo sapiens GN=NIP7 PE=1 SV=1 - [NIP7_HUMAN]	1.94034	20.4495
21	Rv0941	Rv0941	Q12874	SF3A3	Splicing factor 3A subunit 3 OS=Homo sapiens GN=SF3A3 PE=1 SV=1 - [SF3A3_HUMAN]	1.90734	58.8123
21	Rv0941	Rv0941	P09661	SNRPA1	U2 small nuclear ribonucleoprotein A' OS=Homo sapiens GN=SNRPA1 PE=1 SV=2 - [RU2A_HUMAN]	1.88047	28.3981
21	Rv0941	Rv0941	Q9H2G2	SLK	STE20-like serine/threonine-protein kinase OS=Homo sapiens GN=SLK PE=1 SV=1 - [SLK_HUMAN]	1.86808	142.607
21	Rv0941	Rv0941	Q9NP97	DYNLRB1	Dynein light chain roadblock-type 1 OS=Homo sapiens GN=DYNLRB1 PE=1 SV=3 - [DLRB1_HUMAN]	1.81219	10.9147
21	Rv0941	Rv0941	P06702	S100A9	Protein S100-A9 OS=Homo sapiens GN=S100A9 PE=1 SV=1 - [S10A9_HUMAN]	1.79762	13.2335
21	Rv0941	Rv0941	Q9BUP0	EFHD1	EF-hand domain-containing protein D1 OS=Homo sapiens GN=EFHD1 PE=1 SV=1 - [EFHD1_HUMAN]	1.77428	26.9108
21	Rv0941	Rv0941	Q8N1G4	LRRC47	Leucine-rich repeat-containing protein 47 OS=Homo sapiens GN=LRRC47 PE=1 SV=1 - [LRC47_HUMAN]	1.75	63.4337
21	Rv0941	Rv0941	Q14203	DCTN1	Dynactin subunit 1 OS=Homo sapiens GN=DCTN1 PE=1 SV=3 - [DCTN1_HUMAN]	1.70964	141.607
21	Rv0941	Rv0941	Q6WCQ1	MPRIP	Myosin phosphatase Rho-interacting protein OS=Homo sapiens GN=MPRIP PE=1 SV=3 - [MPRIP_HUMAN]	1.59352	116.461
21	Rv0941	Rv0941	Q9UBI6	GNG12	Guanine nucleotide-binding protein G(I)/G(S)/G(O) subunit gamma-12 OS=Homo sapiens GN=GNG12 PE=1 SV=3 - [GBG12_HUMAN]	1.5809	8.00117
21	Rv0941	Rv0941	Q7L1Q6	BZW1	Basic leucine zipper and W2 domain-containing protein 1 OS=Homo sapiens GN=BZW1 PE=1 SV=1 - [BZW1_HUMAN]	1.55861	48.0127
