# Supplementary material for: Elucidating the network interactions between 21 secreted Mycobacterium tuberculosis proteins and host proteins: the role of DnaK in enhancing Mtb survival via LDHB : Network interactions between 21 secreted Mtb proteins and host proteins
Source: Acta Biochim Biophys Sin (Shanghai). 2024 Mar 26;56(5):819–23. doi: 10.3724/abbs.2024041 (PMC11177104; doi:10.3724/abbs.2024041)
Supplement: 24133Table_S1 [file 24133Table_S1._Overlapped_proteins_between_this_study_and_literature.xlsx]

## Sheet: Sheet1
Human Gene Name	Human Protein Accession	M.tb protein_this study	M.tb protein_Molecular Cell, 2018
SARNP	P82979	CFP10 Rv3874	Rv1827
TIMM13	Q9Y5L4	CFP10 Rv3874	Rv2469c
TXNRD1	Q16881	Ag85a Rv3804c	TrxA Rv1470
NUP153	P49790	Rv3735	PE35 Rv3872
AHCYL1	O43865	SecA1 Rv3240c	Rv1827
BTF3	P20290	PtpA Rv2234	Rv1827
NAP1L4	Q99733	PtpA Rv2234	LpqN Rv0583c
MCM7	P33993	PtpA Rv2234	Rv1827
NUDT21	O43809	Apa Rv1860	Apa Rv1860
H3-3A	P84243	SecE2 Rv0379	EspR Rv3849
