# Supplementary material for: Elucidating the network interactions between 21 secreted Mycobacterium tuberculosis proteins and host proteins: the role of DnaK in enhancing Mtb survival via LDHB : Network interactions between 21 secreted Mtb proteins and host proteins
Source: Acta Biochim Biophys Sin (Shanghai). 2024 Mar 26;56(5):819–23. doi: 10.3724/abbs.2024041 (PMC11177104; doi:10.3724/abbs.2024041)
Supplement: 24133Table_S4 [file 24133Table_S4._Heatmap_of_metabolic_pathway.xls]

## Sheet: Sheet1
Canonical Pathways	DnaK	Apa	Rv1973	FxsA	PtpA	PepN	FadD3	SecA1	SahH	Rv3735	Ag85a	CFP10	ESAT-6	EspB
Glycolysis I	0.577	-2.53	-3	-3.317	-2.828	-3.162	-3.162	-2.828	-3.317	-3.162	-3	-3.162	-2.828	-3.317
TCA Cycle II (Eukaryotic)	-0.258	-3.742	-2.449	-3.207	-2.449	-3.051	-3.207	-2.236	-3.051	-3.051	-2.236	-3.606	-2.236	-3.606
Pentose Phosphate Pathway	0.447	-2.236	N/A	-2.449	N/A	-2.449	-2.236	N/A	-2.236	-2.236	-2	-2.236	N/A	-2.236
Glycogen Degradation III	1.134	-2	N/A	-2.236	N/A	-2.121	-2.236	N/A	-2.236	-2.236	N/A	-2	N/A	-2.449
Glycogen Degradation II	1.134	-2	N/A	-2.236	N/A	-1.89	-2.236	N/A	-2.236	-2	N/A	-2	N/A	-2.236
Acetyl-CoA Biosynthesis I	0.447	-2	N/A	N/A	N/A	-2	-2	N/A	-2	-2.236	N/A	-2	-1	-2.236
Glucose and Glucose-1-phosphate Degradation	1.342	N/A	N/A	-2	N/A	-2.236	-2	N/A	-2	N/A	N/A	N/A	N/A	N/A
